# Supplementary material for: Critical enzymes for biosynthesis of cucurbitacin derivatives in watermelon and their biological significance
Source: Commun Biol. 2020 Aug 14;3:444. doi: 10.1038/s42003-020-01170-2 (PMC7429850; doi:10.1038/s42003-020-01170-2)
Supplement: Supplementary file 1 — Supplementary Data 1 [file 42003_2020_1170_MOESM1_ESM.xlsx]

## Sheet: CuB and CuB-U
	CuB	0.001 mM	0.01 mM	0.05 mM	0.1 mM	0.25 mM	0.5 mM	1 mM		16-O-Ac-CuB	0.001 mM	0.01 mM	0.05 mM	0.1 mM	0.25 mM	0.5 mM	1 mM				Average	0.001 mM	0.01 mM	0.05 mM	0.1 mM	0.25 mM	0.5 mM	1 mM
	S6	6	10	16	28	26	24	46		S6	6	22	22	28	30	28	48				CuB S6	7	9.84615	16.7692	21.8571	22.6154	28.4615	47.3846
		12	12	26	24	16	30	40			8	16	18	20	24	30	60				CuB S10	5.16667	9.07692	13.1429	19.2857	21.1667	27.8462	46.1538
		8	12	14	26	16	26	56			10	14	26	26	34	24	46				16-O-Ac-CuB S6	7.16667	16.6667	18.8333	24.8333	25.2308	31.2308	49.0769
		8	16	6	0	30	32	40			0	24	6	38	16	30	52				16-O-Ac-CuB S10	6.83333	14.1667	15.7143	22.5	24	29.6923	49.3333
		0	14	28	24	16	24	42			12	16	16	20	20	32	44
		10	4	16	30	16	40	48			8	20	24	32	16	32	22				SEM	0.001 mM	0.01 mM	0.05 mM	0.1 mM	0.25 mM	0.5 mM	1 mM
		6	10	8	26	28	20	40			10	16	22	28	28	26	24				CuB S6	1.446	0.973009	2.06979	2.58877	1.65459	1.79963	1.93993
		10	10	22	24	34	32	44			12	16	18	20	26	30	44				CuB S10	1.21751	1.0282	1.75053	3.27902	3.67183	4.05388	1.6712
		0	12	12	28	24	36	44			10	18	24	32	28	36	76				16-O-Ac-CuB S6	1.33617	1.1101	1.69595	2.15264	1.56137	1.20976	5.82486
		16	8	28	30	24	20	52			0	14	10	16	28	28	80				16-O-Ac-CuB S10	1.05768	1.73132	2.46164	3.72644	1.3484	2.31878	4.83882
		8	4	8	20	22	22	60			0	14	20	26	24	34	46
		0	8	16	24	24	28	46			10	10	20	12	32	38	80
			8	18	0	18	36	58							22	38	16
					22
	CuB	0.001 mM	0.01 mM	0.05 mM	0.1 mM	0.25 mM	0.5 mM	1 mM		16-O-Ac-CuB	0.001 mM	0.01 mM	0.05 mM	0.1 mM	0.25 mM	0.5 mM	1 mM
	S10	6	10	16	0	34	46	40		S10	6	24	2	30	24	42	54
		8	10	2	28	36	16	46			8	16	28	22	18	20	56
		6	12	20	14	16	34	44			12	16	6	8	22	32	50
		6	10	4	30	30	10	44			6	22	12	36	20	20	40
		0	10	18	32	10	50	40			6	8	24	0	32	40	48
		6	4	8	34	28	40	46			10	14	22	24	24	22	28
		10	10	12	14	24	12	48			8	22	10	32	16	34	40
		0	12	20	30	2	40	50			0	10	6	34	28	42	84
		12	10	8	12	0	16	46			10	12	20	34	24	20	44
		0	14	20	18	34	26	52			8	8	16	26	26	24	72
		8	0	16	10	12	40	36			0	12	2	24	30	26	52
		0	10	8	0	28	8	60			8	6	26	0	24	30	24
			6	10	12		24	48					22			34
				22	36								24

## Sheet: 0.01 mM
	S6	CuB	16-O-Ac-CuB	CuE	16-O-Ac-CuE		S10	CuB	16-O-Ac-CuB	CuE	16-O-Ac-CuE		Average	CuB	16-O-Ac-CuB	CuE	16-O-Ac-CuE
		10	22	10	10			10	24	10	18		S6	9.84615	16.6667	9.53846	9.42857
		12	16	10	10			10	16	20	16
		12	14	6	10			12	16	6	14		SEM	CuB	16-O-Ac-CuB	CuE	16-O-Ac-CuE
		16	24	10	10			10	22	14	8		S6	0.973009	1.1101	0.461538	1.15651
		14	16	10	8			10	8	18	12
		4	20	12	8			4	14	16	10
		10	16	8	10			10	22	20	16		Average	CuB	16-O-Ac-CuB	CuE	16-O-Ac-CuE
		10	16	10	10			12	10	16	24		S10	9.07692	14.1667	14.6154	14.2857
		12	18	8	8			10	12	12	16
		8	14	8	0			14	8	10	14		SEM	CuB	16-O-Ac-CuB	CuE	16-O-Ac-CuE
		4	14	12	6			0	12	20	16		S10	1.0282	1.73132	1.20649	1.10657
		8	10	10	8			10	6	14	16
		8		10	14			6		14	10
					20						10
