# Supplementary material for: Critical enzymes for biosynthesis of cucurbitacin derivatives in watermelon and their biological significance
Source: Commun Biol. 2020 Aug 14;3:444. doi: 10.1038/s42003-020-01170-2 (PMC7429850; doi:10.1038/s42003-020-01170-2)
Supplement: Supplementary file 2 — Supplementary Data 2 [file 42003_2020_1170_MOESM2_ESM.xlsx]

## Sheet: HPLC analysis
Wounding
16-O-Ac-CuE
Time	0hr			30min			1hr			2hr				16-O-AcCuE	Ave.	Std
Replication	1	2	3	1	2	3	1	2	3	1	2	3		0hr	420112	289263
Peak area	754107	256096	250134	666172	643855	567928	561531	878159	1.14607e+06	1.57995e+06	1.56642e+06	2.42885e+06		30min	625985	51502
														1hr	861921	292610
														2hr	1.8584e+06	494068
Wounding
16-O-Ac-CuE
Time	0hr			6hr			12hr			18hr				16-O-Ac-CuE	Ave.	Std
Replication	1	2	3	1	2	3	1	2	3	1	2	3		0hr	707504	122654
Peak area	568878	801940	751694	4.11507e+06	3.91058e+06	4.39454e+06	3.90104e+06	3.82017e+06	4.05016e+06	4.20501e+06	4.32206e+06	4.17381e+06		6hr	4.14006e+06	242947
														12hr	3.92379e+06	116672
														18hr	4.23362e+06	78157.9
ACTs over expression
16-O-Ac-CuE
Replication	1	2	3			Ave.	Std
Mock (Peak area)	54993.5	72778.9	48389.2		Mock	58720.5	12614.7
Vector (Peak area)	64191.7	71504.9	58291.9		Vector	64662.8	6619.06
ACT1 over expression (Area)	50987.1	42825.1	26790.8		ACT1 over expression	40201	12309.7
ACT2 over expression (Peak area)	38652.2	26125.8	43109.3		ACT2 over expression	35962.4	8805.43
ACT3 over expression (Peak area)	148973	162144	174172		ACT3 over expression	161763	12603.7
